# Supplementary material for: Knowledge, Awareness, and Influence of the COVID-19 Pandemic on Students of Biomedical Faculties: A Cross-Sectional Study
Source: Dent J (Basel). 2025 Jan 10;13(1):28. doi: 10.3390/dj13010028 (PMC11763484; doi:10.3390/dj13010028)
Supplement: Supplementary file 1 [file dentistry-13-00028-s001.zip]

Archive with 1 entries (1 files):
- dentistry-3251454-supplementary.pdf
